# Supplementary material for: The Achilles Heel of Protein Biochemistry: Insolubility of Recombinant Proteins—A Case Study About Producing a Rice Enzyme
Source: Int J Mol Sci. 2025 Sep 15;26(18):8974. doi: 10.3390/ijms26188974 (PMC12470104; doi:10.3390/ijms26188974)
Supplement: Supplementary file 1 [file ijms-26-08974-s001.zip]

Archive with 10 entries (10 files):
- ijms-3808161 -S3.pdf
- ijms-3808161 -S4.xlsx
- ijms-3808161 -S5.xlsx
- ijms-3808161 -S6.pdf
- ijms-3808161 -S7.pdf
- ijms-3808161 -S8.pdf
- ijms-3808161-S1.pdf
- ijms-3808161-S10.pptx
- ijms-3808161-S2.pdf
- ijms-3808161-S9.nd2
