# Supplementary material for: The Achilles Heel of Protein Biochemistry: Insolubility of Recombinant Proteins—A Case Study About Producing a Rice Enzyme
Source: Int J Mol Sci. 2025 Sep 15;26(18):8974. doi: 10.3390/ijms26188974 (PMC12470104; doi:10.3390/ijms26188974)
Supplement: Supplementary file 1 [file ijms-26-08974-s001.zip › ijms-3808161 -S4.xlsx]

## Sheet: Supplementary File S4.1
Supplementary File S4.1 - Protein concentration measurement
Sample	Replicate	Absorbance	Dilution factor	Mean	Signal - blank	Concentration (mg/mL)
Blank	1	0.3308	0	0.3314	0
Blank	2	0.3284
Blank	3	0.335
OsAPSE unfolded	1	0.6951	2	1.32437	0.992967	2.7928
OsAPSE unfolded	2	0.63785
OsAPSE unfolded	3	0.6536
Reference curve
Intercept	0.0261
Slope	0.3462
R²	0.9693
Linearity	0-1 mg/mL

## Sheet: Supplementary File S4.2
Supplementary File S4.2 - Overnight refolding: A405 values
<>	1	2	3	4	5	6	7	8	9	10	11	12
A	0.072	0.0667	0.0733	0.0671	0.0729	0.0681	0.0601	0.0616	0.0631	0.0697	0.0678	0.0674
B	0.0676	0.0724	0.0731	0.0756	0.0763	0.0918	0.062	0.0606	0.081	0.077	0.0679	0.0842
C	0.0717	0.0781	0.0686	0.0782	0.0814	0.0792	0.0764	0.0766	0.0776	0.0746	0.0826	0.075
D	0.0768	0.0863	0.0778	0.0846	0.0806	0.0793	0.0786	0.077	0.0785	0.0634	0.0741	0.0754
E	0.064	0.0646	0.0756	0.0739	0.063	0.0763	0.0655	0.0738	0.0668	0.0732	0.074	0.0725
F	0.0891	0.0874	0.0761	0.0783	0.0801	0.0785	0.0903	0.0841	0.0795	0.0861	0.0783	0.0872
G	0.0902	0.0875	0.0899	0.0803	0.0892	0.0872	0.0729	0.0678	0.0878	0.087	0.0739	0.0855
H	0.0757	0.0895	0.071	0.0846	0.0871	0.083	empty	empty	empty	empty	empty	empty
Lane	Additives														Buffer
A7	2 mM EDTA + 2 mM glutathione/glutathione disulfide + 20 mM NaCl + 1 mM KCl + 0.2% CHAPS														50 mM piperazin pH 10
A8	2 mM glutathione/glutathione disulfide + 10% glycerol + 5 mM MgCl2 + 5 mM CaCl2 + 250 mM NaCl + 20 mM KCl														50 mM piperazin pH 10
A9	15 mM beta-mercaptoethanol + 400 mM L-arginine + 5 mM MgCl2 + 5 mM CaCl2 + 250 mM NaCl + 20 mM KCl + 0.2% CHAPS														50 mM piperazin pH 10
B7	15 mM beta-mercaptoethanol + 400 mM L-arginine + 5 mM MgCl2 + 5 mM CaCl2 + 20 mM NaCl + 1 mM KCl + 0.01% PEG-1000														50 mM bis-Tris pH 9
B8	15 mM beta-mercaptoethanol + 2 mM EDTA + 10% glycerol + 400 mM L-arginine + 250 mM NaCl + 20 mM KCl + 0.01% PEG-1000 + 0.2% CHAPS														50 mM bis-Tris pH 9
