# Supplementary material for: The Achilles Heel of Protein Biochemistry: Insolubility of Recombinant Proteins—A Case Study About Producing a Rice Enzyme
Source: Int J Mol Sci. 2025 Sep 15;26(18):8974. doi: 10.3390/ijms26188974 (PMC12470104; doi:10.3390/ijms26188974)
Supplement: Supplementary file 1 [file ijms-26-08974-s001.zip › ijms-3808161 -S5.xlsx]

## Sheet: Supplementary File S5.1
Supplementary File S5.1 - enzymatic activity measurements (experiment 26)
		Observations at time point (s)
		60	120	180	240	300	360	420	480	540	600
	Experiment 26	0.0845	0.0845	0.0664	0.0782	0.0669	0.0815	0.0822	0.0673	0.0681	0.0691

## Sheet: Supplementary File S5.2
Supplementary File S5.2 - enzymatic activity measurements and kinetics calculations (experiment 14)
Substrate concentration (M)	Observations at time point (s)										Calculations
	60	120	180	240	300	360	420	480	540	600	dA	dA/dt	v0	[S]/v0	v0/[S]
0.001	0.0555	0.0522	0.0554	0.054	0.0567	0.0543	0.054	0.0571	0.0567	0.0597	0.0042	7e-06	7.77778e-10
0.005	0.0868	0.0864	0.0853	0.0864	0.0871	0.089	0.0949	0.0894	0.0901	0.0924	0.0056	9.33333e-06	1.03704e-09	4.82143e+06	2.07407e-07
0.01	0.1173	0.1149	0.1175	0.1112	0.1118	0.1188	0.1194	0.1207	0.1232	0.1278	0.0105	1.75e-05	1.94445e-09	5.14285e+06	1.94445e-07
0.02	0.1856	0.1844	0.1853	0.1861	0.188	0.1898	0.196	0.1929	0.1921	0.2029	0.0173	2.88333e-05	3.20371e-09	6.24277e+06	1.60185e-07
Parameters spectrophotometry											slope	9.69326e+07	1/Vmax		slope	-0.0440184	"-KM"
Extinction coefficient pNP	18000	M-1cm-1									intercept	4.27147e+06	KM/Vmax		intercept	1.03084e-08	Vmax
Path length	0.5	cm									Hanes-Woolf linearization				Eadie-Hofstee linearization
Reaction volume	0.002	L
											Vmax	1.03164e-08	M/s		Vmax	1.03084e-08	M/s
											Vmax	10.3164	nM/s		Vmax	10.3084	nM/s
											KM	0.0440664	mol/L		KM	0.0440184	mol/L

## Sheet: Supplementary File S5.3
Supplementary File S5.3 - enzymatic activity measurements (experiment 32)
Pichia colony	Time (minutes)									Slope
	2	4	6	10	15	20	25	30	45
C10	0.0999	0.0944	0.0841	0.082	0.0865	0.0878	0.0832	0.0913	0.0919	-0.040663	mOD/min
C12	0.137	0.0995	0.0903	0.0886	0.1007	0.0895	0.0845	0.1013	0.1006	-0.302498	mOD/min
C18	0.13	0.0908	0.0924	0.0827	0.0778	0.0869	0.0814	0.0816	0.0842	-0.571542	mOD/min
C23	0.1155	0.1061	0.0952	0.1038	0.101	0.1031	0.1168	0.1098	0.1173	0.274717	mOD/min
C24 (WT)	0.091	0.0871	0.0837	0.0874	0.0878	0.0906	0.0943	0.0992	0.1202	0.69217	mOD/min

## Sheet: Supplementary File S5.4
Supplementary File S5.4 - enzymatic activity measurements (experiment 34)
Condition	Time (minutes)								Slope		Calculations
	40	35	30	25	20	15	10	5			dA	dA/dt	v0		Activity (µmol/min = units)
80% saturation	0.424	0.3787	0.3449	0.2929	0.2472	0.2007	0.1717	0.1228	8.6231	mOD/min	0.3012	0.0001255	1.39444e-08	M/s (= katal)	0.000836667	µmol/min
60% saturation	0.1887	0.1773	0.1542	0.1355	0.124	0.1354	0.1046	0.0792	2.85214	mOD/min	0.1095	4.5625e-05	5.06944e-09	M/s (= katal)	0.000304167	µmol/min
PSB-D suspension	0.2273	0.2045	0.1878	0.1633	0.141	0.1207	0.103	0.0834	4.13905	mOD/min	0.1439	5.99583e-05	6.66204e-09	M/s (= katal)	0.000399722	µmol/min
Calli from MS plate	0.2465	0.2215	0.2016	0.1745	0.1502	0.127	0.107	0.0878	4.59881	mOD/min	0.1587	6.6125e-05	7.34722e-09	M/s (= katal)	0.000440833	µmol/min
WT PSB-D	0.1811	0.1696	0.1565	0.1378	0.1242	0.1066	0.0902	0.0794	3.02905	mOD/min	0.1017	4.2375e-05	4.70833e-09	M/s (= katal)	0.0002825	µmol/min
Parameters spectrophotometry
Extinction coefficient pNP	18000	M-1cm-1
Path length	0.5	cm
Reaction volume	0.001	L
